# Supplementary material for: COVID-19 Vaccine Effectiveness and Digital Pandemic Surveillance in Germany (eCOV Study): Web Application–Based Prospective Observational Cohort Study
Source: J Med Internet Res. 2024 Jun 4;26:e47070. doi: 10.2196/47070 (PMC11185909; doi:10.2196/47070)
Supplement: Multimedia Appendix 4 [file jmir_v26i1e47070_app4.xlsx]

## Sheet: README
Multimedia Appendix 4
Content: Overview of study questionnaires
Publication title: COVID-19 Vaccine Effectiveness and Digital Pandemic Surveillance in Germany (eCOV Study): Web-App-Based Prospective Observational Cohort Study
Journal: Journal of Medical Internet Research
Authors: Anna-Lena Lang, Nils Hohmuth , Vukašin Višković, Stefan Konigorski, Stefan Scholz, Felix Balzer, Cornelius Remschmidt, Rasmus Leistner.
Corresponding author: Anna-Lena Lang, email: annalena.lang.26@gmail.com, phone: +4915756025551

## Sheet: Multimedia_Appendix_4
Questionnaire	English	Additional information for user (shown in info box)	Answer Type	Answers	Range
baseline_questionnaire	What's your year of birth?		Year		birth_year
baseline_questionnaire	Gender: How do you identify?		Single select	gender
baseline_questionnaire	Are you pregnant?		Single select	yes_no
baseline_questionnaire	How tall are you (cm)?	The study uses your height and weight to calculate the body mass index (BMI). The BMI can be a risk factor in the context of COVID-19.	Integer		size
baseline_questionnaire	What's your weight (kg)?	The study uses your height and weight to calculate the body mass index (BMI). The BMI can be a risk factor in the context of COVID-19.	Integer		bodyweight
baseline_questionnaire	What is the total number of people living in your household, including yourself?		Single select	household_size
baseline_questionnaire	How many children (younger than 15 years old) live in your household?		Single select	amount_children_household
baseline_questionnaire	Which country do you currently live in?		Country
baseline_questionnaire	What are the first 3 digits of your postal code?		Postal Code		postal-code-3digits
baseline_questionnaire	Do you smoke?	You've smoked more than 100 cigarettes in your lifetime and smoked in the last 28 days.	Single select	smoking_habits
baseline_questionnaire	Do you have any of the following illnesses?		Multi select	chronic_disease
baseline_questionnaire	Is your immune system compromised due to a disorder or medication?	If you have Hashimoto's thyroiditis, please select “No”. Here are included cortisone, biologicals, chemotherapeutics, medications after an organ transplant, etc.	Single select	yes_no_dont-know
baseline_questionnaire	Do you work? (this includes voluntary work and unpaid care work)		Single select	occupation
baseline_questionnaire	Do you work in any of the following medical fields?		Single select	medical_field
baseline_questionnaire	Are you regularly tested for SARS-CoV-2? (for example, by your employer or at public coronavirus testing sites)		Single select	test_regular
baseline_questionnaire	Have you already been infected with SARS-CoV-2?		Single select	yes_no_dont-know
baseline_questionnaire	How was the infection detected?		Multi select	cronoa_test_type
baseline_questionnaire	When was the positive test carried out?		Date		after_2020
baseline_questionnaire	In the past 10 years, have you received a booster vaccination against tetanus (with or without diphtheria)?		Single select	yes_no_dont-know
baseline_questionnaire	Have you ever had an influenza (flu) vaccination?		Single select	yes_no_dont-know
baseline_questionnaire	Do you want to get vaccinated against COVID-19?		Single select	vaccination_corona_intention
baseline_questionnaire	How did you hear about our study?		Single select	discovery_source
baseline_questionnaire	Where did you see the information?		Single select	poster_options
monthly_exposition_questionnaire	In the past 4 weeks: Did you have contact with someone with a confirmed active SARS-CoV-2-infection?		Single select	yes_no_dont-know
monthly_exposition_questionnaire	In the past 7 days: How many people outside of your personal living environment did you have close contact with (less than 1.5 meter distance for longer than 15 minutes)?		Single select	amount_people
monthly_exposition_questionnaire	In the past 7 days: How often did you use public transport?		Single select	public_transport_7days
monthly_exposition_questionnaire	In the past 7 days: How often did you change or wash your mouth and nose mask?		Single select	mask_change_7days
monthly_exposition_questionnaire	Did you have any illness symptoms in the past 4 weeks that you haven’t reported yet?		Single select	yes_no
monthly_exposition_questionnaire	It helps the study whenever you report your symptoms. You can report previous symptoms anytime. Just go to "To do" and choose the “Add event to History” button.		Disclaimer
monthly_exposition_questionnaire	Did you have a coronavirus test in the past 4 weeks that you have not reported yet?		Single select	yes_no
monthly_exposition_questionnaire	Whenever you report a test, you provide key info for the study. You can report previous tests anytime. Just go to "To do" and choose the “Add event to History” button.		Disclaimer
vaccination_questionnaire	Have you been vaccinated against COVID-19?		Single select	vaccination_received_options
vaccination_questionnaire	Have you received the second vaccine against COVID-19?		Single select	vaccination_received_options
vaccination_questionnaire	Have you received a booster vaccination against COVID-19?		Single select	vaccination_received_options
vaccination_questionnaire	Which COVID-19 vaccine did you get?		Single select	vaccination_corona_vaccine
vaccination_questionnaire	When did you get vaccinated? If you’ve been vaccinated more than once, choose the date of your first vaccination.		Date		after_2020
vaccination_questionnaire	When did you get vaccinated the second time?		Date		after_2020
vaccination_questionnaire	When did you get booster vaccinated?		Date		after_2020
vaccination_questionnaire	If possible, enter the batch number of your COVID-19 vaccination (abbreviated as "Ch.-B").	The batch number, also called the lot number, is usually included in the COVID-19 information in your vaccination certificate. This number identifies a specific quantity of the vaccine. The number can't be used to identify you.	String		vaccination_corona_batch
vaccination_questionnaire	Did you notice any vaccination side effects? (For example, at the puncture site or general side effects such as fever or headache)		Single select	yes_no
vaccination_questionnaire	Do you want to report your vaccination side effects? Note: The side effect survey is conducted by our partner Medikura.		Single select	yes_no
on_demand_testing_questionnaire	When was the test carried out?		Response Date		after_2020
on_demand_testing_questionnaire	Which test method?	Self swab rapid antigen test: You tested yourself with a rapid antigen test. Rapid antigen test: A nose and throat swab was performed at a public testing site. The sample was analyzed on site. You received your test result after 15 to 30 minutes in person or by email. PCR lab test: A nose and throat swab was performed, the sample was then analyzed in a lab. Blood test: A blood sample was taken, t…	Single select	cronoa_test_type
on_demand_testing_questionnaire	What was your test result?		Single select	test_result
on_demand_testing_questionnaire	We're sorry to hear you tested positive and we hope you're at your best again soon. Thank you for continuing to support vaccine research.		Disclaimer
on_demand_symptoms_questionnaire	Which symptoms did you have?		Multi select	symptoms_type
on_demand_symptoms_questionnaire	When did your symptoms start?		Response Date		after_2020
on_demand_symptoms_questionnaire	Did you see a doctor because of your symptoms?		Single select	doctorsvisit_7days
on_demand_symptoms_questionnaire	Did you, your child, or anyone else in your household have contact with someone with a confirmed active SARS-CoV-2 infection?		Single select	yes_no_dont-know
