# Supplementary material for: COVID-19 Vaccine Effectiveness and Digital Pandemic Surveillance in Germany (eCOV Study): Web Application–Based Prospective Observational Cohort Study
Source: J Med Internet Res. 2024 Jun 4;26:e47070. doi: 10.2196/47070 (PMC11185909; doi:10.2196/47070)
Supplement: Multimedia Appendix 5 [file jmir_v26i1e47070_app5.xlsx]

## Sheet: README
Multimedia Appendix 5
Content: Vaccine brand combination in primary vaccination series
Publication title: COVID-19 Vaccine Effectiveness and Digital Pandemic Surveillance in Germany (eCOV Study): Web-App-Based Prospective Observational Cohort Study
Journal: Journal of Medical Internet Research
Authors: Anna-Lena Lang, Nils Hohmuth , Vukašin Višković, Stefan Konigorski, Stefan Scholz, Felix Balzer, Cornelius Remschmidt, Rasmus Leistner.
Corresponding author: Anna-Lena Lang, email: annalena.lang.26@gmail.com, phone: +4915756025551

## Sheet: Multimedia_Appendix_5
Vaccine brand combination in primary vaccination series
First dose	Second dose	n	%
JNJ-78436735 (Janssen)	mRNA-1273 (Moderna)	19	0.33
	AZD1222 (Oxford–AstraZeneca)	1	0.02
	BNT162b2 (Pfizer–BioNTech)	68	1.19
mRNA-1273 (Moderna)	mRNA-1273 (Moderna)	647	11.32
	AZD1222 Oxford–AstraZeneca)	2	0.03
	BNT162b2 (Pfizer–BioNTech)	23	0.4
NVX-CoV2373 (Novavax)	NVX-CoV2373 (Novavax)	1	0.02
AZD1222 (Oxford–AstraZeneca)	mRNA-1273 (Moderna)	222	3.88
	AZD1222 (Oxford–AstraZeneca)	324	5.67
	BNT162b2 (Pfizer–BioNTech)	763	13.34
BNT162b2 (Pfizer–BioNTech)	mRNA-1273 (Moderna)	47	0.82
	NVX-CoV2373 (Novavax)	1	0.02
	AZD1222 (Oxford–AstraZeneca)	5	0.09
	BNT162b2 (Pfizer–BioNTech)	3561	62.28
No vaccine brand reported	No vaccine brand reported	34	0.59
TOTAL:		5718	100
