# Supplementary material for: COVID-19 Vaccine Effectiveness and Digital Pandemic Surveillance in Germany (eCOV Study): Web Application–Based Prospective Observational Cohort Study
Source: J Med Internet Res. 2024 Jun 4;26:e47070. doi: 10.2196/47070 (PMC11185909; doi:10.2196/47070)
Supplement: Multimedia Appendix 6 [file jmir_v26i1e47070_app6.xlsx]

## Sheet: README
Multimedia Appendix 6
Content: Results of vaccine effectiveness against symptomatic infection in the COVID-19 study on vaccinated and unvaccinated subjects over 16 years (eCOV study) cohort.
Publication title: COVID-19 Vaccine Effectiveness and Digital Pandemic Surveillance in Germany (eCOV Study): Web-App-Based Prospective Observational Cohort Study
Journal: Journal of Medical Internet Research
Authors: Anna-Lena Lang, Nils Hohmuth, Vukašin Višković, Stefan Konigorski, Stefan Scholz, Felix Balzer, Cornelius Remschmidt, Rasmus Leistner.
Corresponding author: Anna-Lena Lang, email: annalena.lang.26@gmail.com, phone: +4915756025551

## Sheet: Multimedia_Appendix_6
Effectiveness against symptomatic infection after second dose of BNT162b2
	Cases, n (PCR positive)			Effectiveness, % (95% CI)
Week after second dose	Vaccinated	Unvaccinated
4	4	3	13	79.0 (94.2;23.6)
8	8	9	19	59.0 (83.0;1.2)
12	12	16	34	58.9 (78.8;20.4)
16	16	22	41	49.6 (71.2;11.8)
20	20	41	56	31.8 (56.5;-6.9)
24	24	60	61	2.3 (33.9;-44.3)
28	28	91	78	-24.2 (10.7;-72.7)
32	32	122	110	-17.8 (12.0;-57.6)
36	36	118	130	8.9 (31.1;-20.5)
40	40	116	153	26.6 (44.0;4.0)
44	44	123	174	31.8 (47.2;11.9)
48	48	125	175	29.9 (45.6;9.6)
Vaccine effectiveness against symptomatic infection after the second dose of BNT162b2, across all SARS-CoV-2 variants.
