# Supplementary material for: COVID-19 Vaccine Effectiveness and Digital Pandemic Surveillance in Germany (eCOV Study): Web Application–Based Prospective Observational Cohort Study
Source: J Med Internet Res. 2024 Jun 4;26:e47070. doi: 10.2196/47070 (PMC11185909; doi:10.2196/47070)
Supplement: Multimedia Appendix 7 [file jmir_v26i1e47070_app7.xlsx]

## Sheet: README
Multimedia Appendix 7
Content: Symptoms reported during symptomatic SARS-CoV-2 infection, split by vaccination status and COVID-19 virus variant.
Publication title:COVID-19 Vaccine Effectiveness and Digital Pandemic Surveillance in Germany (eCOV Study): Web-App-Based Prospective Observational Cohort Study
Journal: Journal of Medical Internet Research
Authors: Anna-Lena Lang, Nils Hohmuth, Vukašin Višković, Stefan Konigorski, Stefan Scholz, Felix Balzer, Cornelius Remschmidt, Rasmus Leistner.
Corresponding author: Anna-Lena Lang, email: annalena.lang.26@gmail.com, phone: +4915756025551

## Sheet: Multimedia_Appendix_7
	Across all virus variants	all symptomatic infections (n = 1,563)	symptomatic infections after at least two doses of BNT162b2 (n = 744)	symptomatic infections among unvaccinated (n = 364)	p-value chi-square test of homogeinity comparison BNT162b2 and unvaccinated
	Loss of taste or smell	413 (26.4%)	177 (23.8%)*	114 (31.3%)*	0.009
	Fever	343 (21.9%)	172 (23.1%)	74 (20.3%)	0.33
	Cough	299 (19.3%)	163 (21.9%)**	28 (7.7%)**	<0.001
	Diarrhea	271 (17.3%)	119 (16.0%)	61 (16.7%)	0.81
	Other symptoms	264 (16.7%)	129 (17.3%)*	45 (12.4%)*	0.04
	Headache	117 (7.5%)	58 (7.8%)	26 (7.1%)	0.79
	Sore throat	66 (4.2%)	39 (5.2%)*	8 (2.2%)*	0.027
	Runny nose	27 (1.7%)	10 (1.3%)	5 (1.4%)	1
	Fatigue	26 (1.7%)	11 (1.5%)	3 (0.8%)	0.52
	During delta variant (28.06.2021- 10.01.2022)	n = 303	n = 123	n = 97
	Loss of taste or smell	165 (54.5%)	61 (49.6%)*	63 (64.9%)*	0.032
	Fever	38 (12.5%)	10 (8.1%)	18 (18.6%)	0.0357
	Cough	37 (12.2%)	19 (15.4%)	9 (9.3%)	0.246
	Diarrhea	46 (15.2%)	24 (19.5%)*	8 (8.2%)*	0.03
	Other symptoms	36 (11.9%)	17(13.8%)	7 (7.2%)	0.179
	Headache	13 (4.3%)	9 (7.3%)*	0 ( 0%)*	0.017
	Sore throat	15 (5.0%)	7 (5.7%)	4 ( 4.1%)	0.827
	Runny nose	8 (2.6%)	4 (3.3%)	1 (1.0%)	0.52
	Fatigue	5 (1.7%)	3 (2.4%)	0 ( 0%)	0.335
	During omicron variant (10.01.2022- study end)	n = 1,186	n = 615	n = 204
	Loss of taste or smell	217 (18.3%)	116 (18.9%)	33 (16.2%)	0.449
	Fever	298 (25.1%)	161 (26.2%)	56 (27.4%)	0.79
	Cough	260 (21.9%)	142 (23.1%)*	29 (14.2%)*	0.0092
	Diarrhea	210 (17.7%)	95 (15.5%)	42 (20.6%)	0.11
	Other symptoms	214 (18.0%)	111 (18.1%)	34(16.7%)	0.73
	Headache	99 (8.4%)	48 (7.8%)	23 (11.3%)	0.166
	Sore throat	50 ( 4.2%)	31 (5.0%)	4 (2.0%)	0.092
	Runny nose	18 (15.2%)	8 (1.3%)	3 (1.5%)	1
	Fatigue	19 (1.6%)	6 (1.0%)	4 (2.0%)	0.45
	Comparison of vaccinated and unvaccinated groups made with chi-square test for homogeneity, *p-value < 0.05, **p-value < 0.001
