# Supplementary material for: COVID-19 Vaccine Effectiveness and Digital Pandemic Surveillance in Germany (eCOV Study): Web Application–Based Prospective Observational Cohort Study
Source: J Med Internet Res. 2024 Jun 4;26:e47070. doi: 10.2196/47070 (PMC11185909; doi:10.2196/47070)
Supplement: Multimedia Appendix 8 [file jmir_v26i1e47070_app8.xlsx]

## Sheet: README
Multimedia Appendix 8
Content: Distribution of medical treatment and hospitalization during SARS-CoV-2 infection, split by vaccine status and virus variant.
Publication title: COVID-19 Vaccine Effectiveness and Digital Pandemic Surveillance in Germany (eCOV Study): Web-App-Based Prospective Observational Cohort Study
Journal: Journal of Medical Internet Research
Authors: Anna-Lena Lang, Nils Hohmuth, Vukašin Višković, Stefan Konigorski, Stefan Scholz, Felix Balzer, Cornelius Remschmidt, Rasmus Leistner.
Corresponding author: Anna-Lena Lang, email: annalena.lang.26@gmail.com, phone: +4915756025551

## Sheet: Multimedia_Appendix_8
Across all virus variants	all symptomatic infections (n = 1,563)	symptomatic infections among BNT162b2 (n = 744)	symptomatic infections among unvaccinated (n = 364)
No medical treatment	1,198 (76.6%)	579 (77.8%)	280 (76.9%)
Received medical treatment	397 (25.4%)	186 (25.0%)	81 (22.2%)
Was hospitalized	20 (1.3%)	6 (0.8%)*	9 (2.5%)*
During delta variant (28.06.2021- 10.01.2022)	n = 303	n = 123	n = 97
No medical treatment	220 (72.6%)	97 (78.9%)	70 (72.2%)
Received medical treatment	87 (28.7%)	31 (25.2%)	25 (25.8%)
Was hospitalized	4 (1.3%)	1 (0.8%)	2 (2.1%)
During omicron variant (10.01.2022- study end)	n = 1,186	n = 615	n = 204
No medical treatment	929 (78.3%)	476 (77.4%)	171 (83.8%)
Received medical treatment	288 (24.3%)	155 (25.2%)*	35 (17.2%)*
Was hospitalized	12 (1.0%)	5 (0.8%)	3 (1.5%)
Comparison of vaccinated and unvaccinated groups made with chi-square test for homogeneity, *p-value < 0.05
