# Supplementary material for: COVID-19 Vaccine Effectiveness and Digital Pandemic Surveillance in Germany (eCOV Study): Web Application–Based Prospective Observational Cohort Study
Source: J Med Internet Res. 2024 Jun 4;26:e47070. doi: 10.2196/47070 (PMC11185909; doi:10.2196/47070)
Supplement: Multimedia Appendix 9 [file jmir_v26i1e47070_app9.xlsx]

## Sheet: README
Multimedia Appendix 9
Content: Distribution of vaccine brands for respondents who received a third vaccine dose (booster).
Publication title: COVID-19 Vaccine Effectiveness and Digital Pandemic Surveillance in Germany (eCOV Study): Web-App-Based Prospective Observational Cohort Study
Journal: Journal of Medical Internet Research
Authors: Anna-Lena Lang, Nils Hohmuth, Vukašin Višković, Stefan Konigorski, Stefan Scholz, Felix Balzer, Cornelius Remschmidt, Rasmus Leistner.
Corresponding author: Anna-Lena Lang, email: annalena.lang.26@gmail.com, phone: +4915756025551

## Sheet: Multimedia_Appendix_9
	Distribution of vaccine brands for respondents that received a booster vaccination.
	First dose	Second dose	Booster dose	n	%
	AZD1222 (Oxford–AstraZeneca)	AZD1222 (Oxford–AstraZeneca)	AZD1222 (Oxford–AstraZeneca)	2	0.0773096
			mRNA-1273 (Moderna)	67	2.58987
			BNT162b2 (Pfizer–BioNTech)	111	4.29068
		mRNA-1273 (Moderna)	mRNA-1273 (Moderna)	41	1.58485
			BNT162b2 (Pfizer–BioNTech)	47	1.81678
		BNT162b2 (Pfizer–BioNTech)	AZD1222 (Oxford–AstraZeneca)	1	0.0386548
			JNJ-78436735 (Janssen)	1	0.0386548
			mRNA-1273 (Moderna)	97	3.74952
			BNT162b2 (Pfizer–BioNTech)	247	9.54774
	JNJ-78436735 (Janssen)	mRNA-1273 (Moderna)	mRNA-1273 (Moderna)	1	0.0386548
			BNT162b2 (Pfizer–BioNTech)	1	0.0386548
		BNT162b2 (Pfizer–BioNTech)	mRNA-1273 (Moderna)	5	0.193274
			BNT162b2 (Pfizer–BioNTech)	13	0.502513
	mRNA-1273 (Moderna)	AZD1222 (Oxford–AstraZeneca)	BNT162b2 (Pfizer–BioNTech)	1	0.0386548
		mRNA-1273 (Moderna)	mRNA-1273 (Moderna)	129	4.98647
			BNT162b2 (Pfizer–BioNTech)	143	5.52764
		BNT162b2 (Pfizer–BioNTech)	mRNA-1273 (Moderna)	5	0.193274
			BNT162b2 (Pfizer–BioNTech)	6	0.231929
	BNT162b2 (Pfizer–BioNTech)	AZD1222 (Oxford–AstraZeneca)	BNT162b2 (Pfizer–BioNTech)	1	0.0386548
		mRNA-1273 (Moderna)	mRNA-1273 (Moderna)	2	0.0773096
			BNT162b2 (Pfizer–BioNTech)	1	0.0386548
		NVX-CoV2373 (Novavax)	mRNA-1273 (Moderna)	1	0.0386548
		BNT162b2 (Pfizer–BioNTech)	AZD1222 (Oxford–AstraZeneca)	5	0.193274
			mRNA-1273 (Moderna)	492	19.0182
			BNT162b2 (Pfizer–BioNTech)	1167	45.1102
	TOTAL:			2587	100
