# Supplementary material for: COVID-19 Vaccine Effectiveness and Digital Pandemic Surveillance in Germany (eCOV Study): Web Application–Based Prospective Observational Cohort Study
Source: J Med Internet Res. 2024 Jun 4;26:e47070. doi: 10.2196/47070 (PMC11185909; doi:10.2196/47070)
Supplement: Multimedia Appendix 10 [file jmir_v26i1e47070_app10.xlsx]

## Sheet: README
Multimedia Appendix 10
Content: Descriptive statistics for entire sample, split by infection status
Publication title: COVID-19 Vaccine Effectiveness and Digital Pandemic Surveillance in Germany (eCOV Study): Web-App-Based Prospective Observational Cohort Study
Journal: Journal of Medical Internet Research
Authors: Anna-Lena Lang, Nils Hohmuth, Vukašin Višković, Stefan Konigorski, Stefan Scholz, Felix Balzer, Cornelius Remschmidt, Rasmus Leistner.
Corresponding author: Anna-Lena Lang, email: annalena.lang.26@gmail.com, phone: +4915756025551

## Sheet: Multimedia_Appendix_10
Descriptive statistics for entire sample - Split by infection status
		Infected (n = 2,743)		Never infected (n = 6,544)
Age in years		Mean	SD	Mean	SD
		39.34	13.05	36.41	15.47
Age Groups		n	%	n	%
	< 20	59	2.15	143	2.19
	20-29	717	26.14	3046	46.55
	30-39	675	24.61	1009	15.42
	40-49	644	23.48	766	11.71
	50-59	451	16.44	839	12.82
	60-69	158	5.76	558	8.53
	70-79	35	1.28	171	2.61
	> 80	4	0.15	12	0.18
Gender		n	%	n	%
	Female	2172	79.41	4395	67.44
	Male	557	20.37	2099	32.21
	Diverse	6	0.22	23	0.35
Residency		n	%	n	%
	Germany	2479	90.38	6053	92.5
	Abroad	264	9.62	491	7.5
Risk Profile
BMI in kg/m²		Mean	SD	Mean	SD
		25.81	5.89	24.66	5.41
Active smoker		n	%	n	%
		513	18.76	1038	16.03
Healthcare profession
	Medical student	159	6.4	1099	19.05
	Hospital	252	10.14	794	13.76
	Doctors' office	65	2.61	183	3.17
	Nursing facility	137	5.51	157	2.72
	Other medical field	211	8.49	553	9.59
	Not health care sector	1662	66.85	2983	51.71
Any chronic disease		n	%	n	%
	Allergies	714	27.71	1754	28.67
	Others	627	24.33	1219	19.92
Immune deficiency		209	7.67	320	4.96
